# Supplementary material for: Effects of High Temperature-Triggered Transcriptomics on the Physiological Adaptability of Cenococcum geophilum, an Ectomycorrhizal Fungus
Source: Microorganisms. 2022 Oct 15;10(10):2039. doi: 10.3390/microorganisms10102039 (PMC9607556; doi:10.3390/microorganisms10102039)
Supplement: Supplementary file 1 [file microorganisms-10-02039-s001.zip]

Archive with 1 entries (1 files):
- microorganisms-1923513-supplementary.pdf
